# Supplementary material for: DRB2 Modulates Leaf Rolling by Regulating Accumulation of MicroRNAs Related to Leaf Development in Rice
Source: Int J Mol Sci. 2022 Sep 22;23(19):11147. doi: 10.3390/ijms231911147 (PMC9570175; doi:10.3390/ijms231911147)
Supplement: Supplementary file 1 [file ijms-23-11147-s001.zip]

Archive with 1 entries (1 files):
- ijms-1906774-supplementary.pdf
